# Supplementary material for: Novel Venetin-1 nanoparticle from earthworm coelomic fluid as a promising agent for the treatment of non-small cell lung cancer
Source: Sci Rep. 2022 Nov 2;12:18497. doi: 10.1038/s41598-022-21665-8 (PMC9630273; doi:10.1038/s41598-022-21665-8)
Supplement: Supplementary file 4 — Supplementary Information 4. [file 41598_2022_21665_MOESM4_ESM.xlsx]

## Sheet: Proteins ID for Venetin-1
Table S3 Protein identified fro Venetin-1 in 12 fractions after SageElf separation in 3% SDS-Agarose gel cassett. Peaks Studio software, Annelida database (Uniprot, reviewed)
Protein Group	Protein ID	Accession	-10lgP	Coverage (%)	Coverage (%) Fr1_T	Coverage (%) Fr2_T	Coverage (%) Fr3_T	Coverage (%) Fr4_T	Coverage (%) FR5_T	Coverage (%) Fr6_T	Coverage (%) FR7_T	Coverage (%) FR8_T	Coverage (%) FR_9_T	Coverage (%) Fr10_T	Coverage (%) Fr11_T	Coverage (%) Fr12_T	Area Fr1_T	Area Fr2_T	Area Fr3_T	Area Fr4_T	Area FR5_T	Area Fr6_T	Area FR7_T	Area FR8_T	Area FR_9_T	Area Fr10_T	Area Fr11_T	Area Fr12_T	#Peptides	#Unique	#Spec Fr1_T	#Spec Fr2_T	#Spec Fr3_T	#Spec Fr4_T	#Spec FR5_T	#Spec Fr6_T	#Spec FR7_T	#Spec FR8_T	#Spec FR_9_T	#Spec Fr10_T	#Spec Fr11_T	#Spec Fr12_T	PTM	Avg. Mass	Description
2	3	O18423	394.36	76	51	40	48	33	12	12	23	27	76	66	23	12	1.7182E4	6.8816E3	2.2659E4	4.09E3			4.5098E2	2.9816E3	4.2706E5	6.0495E4	5.51E2	1.3822E2	65	36	256	156	230	112	29	39	51	108	662	319	36	20	Carbamidomethylation; Oxidation (M); Dethiomethyl; Formylation; Dehydration; 16 more	33441	Lysenin
3	1	P92176	378.27	58	36	37	50	47	23	19	29	45	58	42	15	8	6.2062E3	1.2035E4	4.4711E4	1.3117E4	4.2417E3	6.3706E2	2.3826E3	4.5553E4	8.4954E4	1.7963E4	4.883E2	2.7806E2	26	26	55	63	107	76	56	36	34	136	144	68	8	3	Oxidation (M); Sodium adduct; Carbamylation; Pyro-glu from Q; Replacement of proton by potassium; 3 more	41840	Actin-2
1	2	O18425	377.68	73	49	39	49	38	23	23	28	32	73	64	24	18	5.2617E4	2.2677E4	5.481E4	1.4414E4	9.082E1	8.8423E2	2.6203E3	1.6948E4	9.2997E5	1.5556E5	4.0166E3	2.8822E3	60	32	258	169	258	121	35	50	60	145	771	343	34	25	Carbamidomethylation; Oxidation (M); Dethiomethyl; Formylation; Dehydration; 17 more	34143	Lysenin-related protein 2
7	6	Q7JQD3	246.61	32	3	18	25	11	11	0	10	17	31	14	3	0	9.7E1	7.4699E2	4.2951E3	7.0993E2	2.3141E1		3.6784E2	2.9828E3	6.6114E3	7.686E2	0		14	14	3	13	25	11	10	0	10	26	28	8	1	0	Proline oxidation to pyrrolidinone; Mutation	41636	Gelsolin-like protein 1
4	7	Q3LX99	225.44	21	9	6	6	6	6	6	6	6	21	6	6	6									1.3777E3				11	1	60	37	56	28	10	12	16	29	153	67	15	14	Carbamidomethylation; Oxidation (M); Dehydration; Pyro-glu from E; Carbamidomethylation (DHKE X@N-term); 9 more	33841	Lysenin-related protein 3
6	14	O18424	177.98	14	6	6	6	9	3	3	3	6	11	6	0	0	4.4181E3	9.5866E2	2.0192E3	4.1211E2	0	0	0	2.7667E2	3.0202E4	7.3473E3			8	6	23	13	16	9	1	1	1	8	42	27	0	0	Oxidation (M); Carbamidomethylation (DHKE X@N-term); Carbamylation; Deamidation (NQ); Acetaldehyde +26; Mutation	33913	Lysenin-related protein 1
8	11	Q9GRJ1	157.61	40	0	0	0	0	0	0	0	0	9	27	40	22									0	7.3988E2	4.7508E3	1.4865E3	6	6	0	0	0	0	0	0	0	0	1	10	24	10	Sodium adduct; Deamidation (NQ); Guanidination; Acetylation (Protein N-term); Mutation	16841	Calmodulin
5	20	P83830	144.09	24	22	22	22	22	22	22	22	22	22	22	24	24	3.2121E3	3.104E3	4.7687E3	1.535E3	3.1107E1	0	1.323E4	3.1221E3	2.7158E4	1.9288E4	1.3436E5	2.687E5	10	10	11	8	11	3	3	2	19	5	11	14	26	53	Mutation	4501	Chymotrypsin inhibitor (Fragment)
11	12	P13579	138.66	23	0	0	0	0	0	0	0	0	9	20	23	20									5.572E1	6.4255E2	3.3333E3	1.0105E3	4	4	0	0	0	0	0	0	0	0	1	5	10	9	Methylation(others); Mutation	17525	Extracellular globin-4
10	15	P02218	138.36	29	0	0	0	0	0	0	0	0	6	0	28	29									5.5756E1		1.3205E3	2.7955E3	7	7	0	0	0	0	0	0	0	0	1	0	10	15	Oxidation (HW); Deoxy; Pyrrolidone from Proline; Mutation	16254	Extracellular globin-2
13	57	P11069	109.95	21	0	0	0	0	0	0	0	0	6	0	15	13									4.3217E1		1.985E3	1.0001E3	5	5	0	0	0	0	0	0	0	0	1	0	5	2	Mutation	19082	Extracellular globin-3
12	8	Q7KQD1	106.79	29	0	0	0	0	0	0	0	0	0	0	17	29											1.4601E1	4.8003E2	3	3	0	0	0	0	0	0	0	0	0	0	2	8		11367	Histone H4
12	9	P62795	106.79	29	0	0	0	0	0	0	0	0	0	0	17	29											1.4601E1	4.8003E2	3	3	0	0	0	0	0	0	0	0	0	0	2	8		11367	Histone H4
12	10	P62794	106.79	29	0	0	0	0	0	0	0	0	0	0	17	29											1.4601E1	4.8003E2	3	3	0	0	0	0	0	0	0	0	0	0	2	8		11367	Histone H4
9	16	P84589	106.57	40	40	40	40	40	0	0	14	0	40	40	40	40	3.5225E2	3.4104E2	4.3589E2	1.8613E2			0		1.0615E2	1.9212E2	2.3576E2	2.8938E2	2	2	6	5	5	5	0	0	1	0	4	4	7	5	Carbamidomethylation (DHKE X@N-term); Deamidation (NQ)	7203	Ubiquitin (Fragment)
14	13	O18477	83.57	21	0	0	0	0	0	0	0	0	0	0	21	9											5.3526E2	3.2164E2	3	3	0	0	0	0	0	0	0	0	0	0	4	3	Mutation	18837	Translationally-controlled tumor protein homolog
17	63	P04572	62.79	6	0	0	0	0	0	0	0	0	0	0	6	6											1.9458E2	8.9592E2	2	2	0	0	0	0	0	0	0	0	0	0	1	2	Mutation	19525	Sarcoplasmic calcium-binding protein
17	150	P04571	62.79	6	0	0	0	0	0	0	0	0	0	0	6	6											1.9458E2	8.9592E2	2	2	0	0	0	0	0	0	0	0	0	0	1	2	Mutation	19486	Sarcoplasmic calcium-binding protein
20	17	Q674M7	56.72	9	0	0	0	0	0	0	0	0	0	0	0	9												1.6862E2	1	1	0	0	0	0	0	0	0	0	0	0	0	2		13814	Neurohemerythrin
15	18	P19178	49.50	7	0	0	0	0	0	0	0	0	0	0	7	7											3.5843E2	1.0483E2	1	1	0	0	0	0	0	0	0	0	0	0	3	1		13310	Histone H2A
15	19	P27325	49.50	7	0	0	0	0	0	0	0	0	0	0	7	7											3.5843E2	1.0483E2	1	1	0	0	0	0	0	0	0	0	0	0	3	1		13440	Histone H2A
25	21	O77303	43.87	7	0	0	0	0	0	0	0	0	0	0	7	0											0		1	1	0	0	0	0	0	0	0	0	0	0	1	0		17115	40S ribosomal protein S13
24	45	P49165	38.27	3	0	0	0	0	0	0	0	0	3	0	0	0									4.6201E1				1	1	0	0	0	0	0	0	0	0	1	0	0	0	Mutation	43135	60S ribosomal protein L4
19	41	P35224	37.13	2	0	0	0	0	0	0	0	0	0	0	2	0											8.0857E3		1	1	0	0	0	0	0	0	0	0	0	0	2	0		89070	Catenin beta
22	172	P83472	35.87	17	0	0	0	0	0	0	0	0	0	0	0	17												1.4506E2	1	1	0	0	0	0	0	0	0	0	0	0	0	1	Mutation	9366	Chymotrypsin inhibitor
23	22	P30754	34.11	1	0	0	0	0	0	0	0	0	0	0	1	0											1.2941E3		1	1	0	0	0	0	0	0	0	0	0	0	1	0		94587	Fibril-forming collagen alpha chain (Fragment)

## Sheet: Proteins ID for DVr
Table S4 Protein identified for DVr in 12 fractions after SageElf separation in 3% SDS-Agarose gel cassett. Peaks Studio software, Annelida database (Uniprot, reviewed)
Protein Group	Protein ID	Accession	-10lgP	Coverage (%)	Coverage (%) Fr1_T	Coverage (%) Fr2_T	Coverage (%) Fr3_T	Coverage (%) Fr4_T	Coverage (%) FR5_T	Coverage (%) Fr6_T	Coverage (%) FR7_T	Coverage (%) FR8_T	Coverage (%) FR_9_T	Coverage (%) Fr10_T	Coverage (%) Fr11_T	Coverage (%) Fr12_T	Area Sample 1	Area Sample 2	Area Sample 3	Area Sample 4	Area Sample 5	Area Sample 6	Area Sample 7	Area Sample 8	Area Sample 9	Area Sample 10	Area Sample 11	Area Sample 12	#Peptides	#Unique	#Spec Sample 1	#Spec Sample 2	#Spec Sample 3	#Spec Sample 4	#Spec Sample 5	#Spec Sample 6	#Spec Sample 7	#Spec Sample 8	#Spec Sample 9	#Spec Sample 10	#Spec Sample 11	#Spec Sample 12	PTM	Avg. Mass	Description
3	2	P92176	384.87	63	40	53	53	53	53	55	53	61	55	32	27	16	1.5308E4	2.5117E4	3.7276E4	5.4292E4	5.9914E4	1.1952E5	7.4593E4	2.4031E5	1.2913E5	6.2025E3	3.1885E3	1.0216E3	37	37	54	65	83	95	88	137	109	183	138	32	15	7	Oxidation (M); Carbamidomethylation (DHKE X@N-term); Sodium adduct; Methylation(others); Carbamylation; 4 more	41840	Actin-2
1	1	O18425	378.39	79	44	44	44	56	44	66	44	77	69	32	38	19	5.9568E4	6.3647E4	8.5932E4	1.2135E5	1.2966E5	2.0668E5	1.214E5	1.1616E6	5.1314E5	2.9446E4	9.8166E3	2.6418E3	64	35	210	237	265	304	215	328	306	704	478	104	36	20	Oxidation (M); Dethiomethyl; Carbamidomethylation (DHKE X@N-term); Sodium adduct; Dehydration; 15 more	34143	Lysenin-related protein 2
2	3	O18423	369.27	74	46	59	53	60	60	65	60	74	69	20	26	12	2.4197E4	2.8395E4	3.4048E4	5.0663E4	5.4979E4	7.5936E4	3.4627E4	2.8389E5	1.6637E5	2.451E3	8.8304E2	6.9008E1	60	32	168	210	220	271	219	276	228	514	385	56	30	12	Oxidation (M); Dethiomethyl; Carbamidomethylation (DHKE X@N-term); Sodium adduct; Phosphorylation (STY); 13 more	33441	Lysenin
4	6	Q7JQD3	263.40	37	17	30	32	20	30	31	26	30	26	6	7	0	1.59E3	2.7801E3	4.7814E3	5.5077E3	6.5579E3	1.7337E4	7.0037E3	2.1457E4	4.0483E3	2.5549E2	1.5347E1		19	19	12	21	27	18	24	46	31	34	19	2	4	0	Methylation(KR); Proline oxidation to pyrrolidinone; Mutation	41636	Gelsolin-like protein 1
7	14	P02218	180.48	51	20	20	20	20	20	34	21	51	34	20	0	0	3.4263E2	3.1482E2	1.0788E3	8.2756E2	8.3866E2	2.6597E3	1.065E4	2.8132E4	3.7435E3	1.0368E3			9	9	5	5	10	4	5	14	20	25	13	7	0	0	Deoxy; Mutation	16254	Extracellular globin-2
9	10	Q9GRJ1	171.09	36	0	0	0	0	30	5	5	0	0	8	36	36					1.3374E3	0	0			0	1.0404E4	4.5653E3	7	7	0	0	0	0	14	1	1	0	0	1	22	22	Sodium adduct; Deamidation (NQ); Acetylation (Protein N-term); Deoxy; Mutation	16841	Calmodulin
11	13	P13579	171.00	26	0	5	5	5	15	5	11	23	15	15	13	0		3.0947E2	5.6007E2	3.398E2	3.6693E2	9.3891E2	6.3489E3	2.8197E4	2.6481E3	4.4988E2	6.325E3		7	7	0	2	2	2	3	2	7	19	6	5	2	0	Methylation(others); Biotinylation; Mutation	17525	Extracellular globin-4
6	15	O18424	141.50	8	6	6	6	8	6	8	6	8	8	6	0	0	9.9089E2	1.1656E3	1.5513E3	2.1762E3	9.2398E2	3.0724E3	1.7571E3	1.3807E4	2.2228E4	5.2267E2			4	3	9	9	10	13	8	13	11	19	23	3	0	0	Oxidation (M); Deamidation (NQ); Carbamylation; Pyro-glu from Q; Acetaldehyde +26; Mutation	33913	Lysenin-related protein 1
10	58	P11069	139.08	28	6	13	13	13	15	21	22	28	21	0	0	6	1.2369E2	3.1591E2	5.792E2	7.638E2	5.9036E2	1.8915E3	6.8224E3	2.8376E4	1.4845E3			3.9534E2	9	9	2	2	3	3	2	6	14	20	5	0	0	2	Mutation	19082	Extracellular globin-3
8	8	P84589	135.79	54	40	40	40	40	54	40	40	40	40	54	54	40	1.9495E2	3.7675E2	3.1941E2	4.0704E2	7.6337E2	4.114E2	1.7696E2	3.4852E2	4.3793E2	8.7279E2	1.5836E3	3.3104E2	3	3	5	6	5	6	9	6	4	5	5	9	11	4		7203	Ubiquitin (Fragment)
5	171	P83830	120.12	24	22	24	24	22	24	24	24	24	24	24	24	24	1.5252E4	1.4634E4	1.8681E4	2.106E4	2.0635E5	4.459E4	2.4494E4	5.9262E4	8.4849E4	2.6488E5	4.6386E5	3.6047E5	8	8	12	8	11	8	26	18	7	10	17	30	24	29	Mutation	4501	Chymotrypsin inhibitor (Fragment)
12	7	O18477	114.13	28	0	0	0	0	5	0	0	4	13	15	20	28					1.9178E2			2.0317E1	9.2387E1	2.1744E2	8.0888E2	1.1804E3	5	5	0	0	0	0	2	0	0	1	3	4	7	10	Oxidation (M)	18837	Translationally-controlled tumor protein homolog
13	12	O15991	110.04	10	0	0	0	0	4	7	0	10	4	0	0	0					0	5.1429E1		3.3444E2	0				3	3	0	0	0	0	1	2	0	5	3	0	0	0	Deamidation (NQ); Dihydroxy; Formylation	41781	Lombricine kinase
17	11	O77303	107.53	25	0	0	0	0	7	0	0	0	0	0	0	25					0							3.1512E2	3	3	0	0	0	0	1	0	0	0	0	0	0	4		17115	40S ribosomal protein S13
15	20	P27325	59.60	7	0	0	0	0	7	0	0	0	0	7	7	7					1.8607E2					0	2.0831E2	6.676E2	1	1	0	0	0	0	1	0	0	0	0	1	1	3		13440	Histone H2A
15	21	P19178	59.60	7	0	0	0	0	7	0	0	0	0	7	7	7					1.8607E2					0	2.0831E2	6.676E2	1	1	0	0	0	0	1	0	0	0	0	1	1	3		13310	Histone H2A
19	22	O46157	53.48	6	0	0	0	0	0	0	0	0	0	6	0	0										4.2755E1			1	1	0	0	0	0	0	0	0	0	0	2	0	0		21376	60S ribosomal protein L13
18	16	Q7KQD1	50.91	8	0	0	0	0	8	0	0	0	0	0	0	8					3.7887E1							1.2888E2	1	1	0	0	0	0	1	0	0	0	0	0	0	3		11367	Histone H4
18	17	P62795	50.91	8	0	0	0	0	8	0	0	0	0	0	0	8					3.7887E1							1.2888E2	1	1	0	0	0	0	1	0	0	0	0	0	0	3		11367	Histone H4
18	18	P62794	50.91	8	0	0	0	0	8	0	0	0	0	0	0	8					3.7887E1							1.2888E2	1	1	0	0	0	0	1	0	0	0	0	0	0	3		11367	Histone H4
14	19	P30754	42.94	1	0	0	0	0	0	0	1	0	1	1	1	1							6.0893E1		5.5155E2	6.6066E2	3.1733E3	9.9693E1	1	1	0	0	0	0	0	0	1	0	1	1	3	1		94587	Fibril-forming collagen alpha chain (Fragment)
20	146	O46160	40.18	8	0	0	0	0	0	0	0	0	0	0	0	8												0	1	1	0	0	0	0	0	0	0	0	0	0	0	2	Mutation	17532	60S ribosomal protein L14
