# Supplementary material for: Novel Venetin-1 nanoparticle from earthworm coelomic fluid as a promising agent for the treatment of non-small cell lung cancer
Source: Sci Rep. 2022 Nov 2;12:18497. doi: 10.1038/s41598-022-21665-8 (PMC9630273; doi:10.1038/s41598-022-21665-8)
Supplement: Supplementary file 5 — Supplementary Information 5. [file 41598_2022_21665_MOESM5_ESM.xlsx]

## Sheet: SPR recovery proteomics
	Venetin-1	Protein identyfication in recovery fraction from SPR experiment
Table 1	Protein Group	Protein ID	Accession	-10lgP	Coverage (%)	Coverage (%) Venetin-1 SM	Coverage (%) Venetin-1 POPC	Area Sample 1	Area Sample 2	#Peptides	#Unique	#Spec Sample 1	#Spec Sample 2	PTM	Avg. Mass	Description
	1	1	O18425	141.20	11	6	11	1.0398E2	1.2533E2	4	4	5	11		34143	Lysenin-related protein 2
Table 2	Peptide	-10lgP	Mass	Length	ppm	m/z	RT	Area Sample 1	Area Sample 2	Fraction	Scan	Source File	#Feature	#Feature Sample 1	#Feature Sample 2	Accession	PTM	AScore	Found By
	EIYLGETEIR	76.27	1221.6240	10	-4.1	611.8168	25.85	3.5733E1	5.6781E1	2	F2:7370	4_DVp_POPC-4. DVp POPC.mzML	2	1	1	O18425|TXLR2_EISFE			PEAKS DB
	EYMTVVSR	74.89	983.4746	8	-3.3	492.7430	17.75	6.8245E1	4.8911E1	2	F2:5049	4_DVp_POPC-4. DVp POPC.mzML	3	1	2	O18425|TXLR2_EISFE			PEAKS DB
	EGYVYENR	56.73	1028.4563	8	-4.9	515.2329	12.92		1.4424E1	2	F2:3707	4_DVp_POPC-4. DVp POPC.mzML	1	0	1	O18425|TXLR2_EISFE			PEAKS DB
	NLNSETK	34.30	804.3977	7	-2.3	403.2052	7.01		5.2144E0	2	F2:1700	4_DVp_POPC-4. DVp POPC.mzML	1	0	1	O18425|TXLR2_EISFE			PEAKS DB
	H(+362.14)AERKEYMTVVSR	34.30	1966.9458	13	-1.1	492.7432	17.82		0	2	F2:5071	4_DVp_POPC-4. DVp POPC.mzML	0	0	0		Nucleophilic addtion to cytopiloyne	H1:Nucleophilic addtion to cytopiloyne:0.00	PEAKS PTM
	Sequence coverage in SPR recovery fraction for Lysenin-related protein 2 after bindign of Venetin-1 to SM and POPC
	DVr coelomic fluid
Table 3	Protein Group	Protein ID	Accession	-10lgP	Coverage (%)	Coverage (%) DVr POPC	Coverage (%) DVr SM	Area Sample 1	Area Sample 2	#Peptides	#Unique	#Spec Sample 1	#Spec Sample 2	PTM	Avg. Mass	Description
	1	1	O18425	203.25	23	17	23	1.1801E2	1.4115E3	8	8	18	31	Oxidation (M)	34143	Lysenin-related protein 2
Table 4	Peptide	-10lgP	Mass	Length	ppm	m/z	RT	Area Sample 1	Area Sample 2	Fraction	Scan	Source File	#Feature	#Feature Sample 1	#Feature Sample 2	Accession	PTM	AScore	Found By
	HGDVVTFMNK	98.13	1146.5492	10	0.5	574.2822	18.91	0	1.7153E1	2	F2:5609	6_DVr_SM-6. DVr SM.mzML	1	0	1	O18425|TXLR2_EISFE			PEAKS DB
	EYMTVVSR	75.97	983.4746	8	5.5	492.7473	17.77	3.4458E1	1.4749E2	2	F2:5313	6_DVr_SM-6. DVr SM.mzML	2	1	1	O18425|TXLR2_EISFE			PEAKS DB
	EIYLGETEIR	64.05	1221.6240	10	14.5	611.8281	25.90	8.8343E0	8.7552E2	2	F2:7447	6_DVr_SM-6. DVr SM.mzML	2	1	1	O18425|TXLR2_EISFE			PEAKS DB
	FVLYEDMYGFR	59.79	1438.6591	11	3.9	720.3396	35.61		0	2	F2:10416	6_DVr_SM-6. DVr SM.mzML	0	0	0	O18425|TXLR2_EISFE			PEAKS DB
	EYM(+15.99)TVVSR	55.67	999.4695	8	3.3	500.7437	11.95		1.7634E1	2	F2:3547	6_DVr_SM-6. DVr SM.mzML	1	0	1	O18425|TXLR2_EISFE	Oxidation (M)	M3:Oxidation (M):1000.00	PEAKS DB
	EGYVYENR	53.07	1028.4563	8	-6.2	515.2322	12.80	5.9494E0	7.5149E1	1	F1:3748	5_DVr_POPC-5. DVr POPC.mzML	2	1	1	O18425|TXLR2_EISFE			PEAKS DB
	WILEVVKP	51.91	982.5851	8	2.6	492.3011	33.94	7.3874E0	1.9183E1	2	F2:10093	6_DVr_SM-6. DVr SM.mzML	2	1	1	O18425|TXLR2_EISFE			PEAKS DB
	GSTSVEQK	46.65	834.4083	8	4.7	418.2134	6.89		6.354E1	2	F2:1817	6_DVr_SM-6. DVr SM.mzML	1	0	1	O18425|TXLR2_EISFE			PEAKS DB
	FVLYEDM(+15.99)YGFR	42.98	1454.6541	11	1.9	728.3357	31.41		2.3597E0	2	F2:9309	6_DVr_SM-6. DVr SM.mzML	1	0	1	O18425|TXLR2_EISFE	Oxidation (M)	M7:Oxidation (M):1000.00	PEAKS DB
	NLNSETK	39.20	804.3977	7	-1.3	403.2056	6.87	6.1378E1	1.9349E2	1	F1:1753	5_DVr_POPC-5. DVr POPC.mzML	2	1	1	O18425|TXLR2_EISFE			PEAKS DB
	NVNSETR	36.63	818.3882	7	7.2	410.2043	6.91		2.8269E1	2	F2:1821	6_DVr_SM-6. DVr SM.mzML	1	0	1				PEAKS DB
	Sequence coverage in SPR recovery fraction for Lysenin-related protein 2 after bindign of DVr to SM and POPC
